# Supplementary material for: Selective Isolation of Eggerthella lenta from Human Faeces and Characterisation of the Species Prophage Diversity
Source: Microorganisms. 2022 Jan 17;10(1):195. doi: 10.3390/microorganisms10010195 (PMC8778435; doi:10.3390/microorganisms10010195)
Supplement: Supplementary file 1 [file microorganisms-10-00195-s001.zip]

Archive with 2 entries (2 files):
- Supplementary Information S1.xlsx
- Supplementary Information S2.pdf
